# Supplementary material for: Towards a more effective climate policy on international trade
Source: Nat Commun. 2020 Feb 28;11:1130. doi: 10.1038/s41467-020-14837-5 (PMC7048780; doi:10.1038/s41467-020-14837-5)
Supplement: Supplementary file 4 — Source Data [file 41467_2020_14837_MOESM4_ESM.xlsx]

## Sheet: Figure 1
PBA	2	3	4	5	6	7	8	9	10	11	12	13	14	15	16
	1995	1996	1997	1998	1999	2000	2001	2002	2003	2004	2005	2006	2007	2008	2009		EU
AUS	0.304708	0.313611	0.321202	0.339661	0.349985	0.357574	0.369106	0.375762	0.375805	0.389567	0.4023	0.411609	0.40693	0.410433	0.405468		0
AUT	0.0615915	0.0644997	0.0648644	0.0641497	0.0625269	0.0628654	0.0667895	0.0670897	0.0717025	0.0719048	0.0746831	0.0731702	0.0698649	0.0702506	0.0642015		1
BEL	0.131934	0.136068	0.13106	0.137519	0.132423	0.132505	0.131393	0.129459	0.134082	0.133884	0.131356	0.128316	0.124236	0.127917	0.120625		1
BGR	0.0621464	0.0622135	0.0592582	0.0552766	0.0481887	0.0476056	0.0511731	0.0480021	0.0526776	0.0513377	0.0520772	0.0534997	0.057122	0.0543106	0.0465255		1
BRA	0.229363	0.247617	0.265858	0.273371	0.281569	0.286963	0.294096	0.293391	0.285861	0.305516	0.310159	0.313265	0.327396	0.345726	0.322726		0
CAN	0.465258	0.476769	0.49214	0.503734	0.512186	0.527464	0.525753	0.531024	0.55129	0.546452	0.552329	0.538771	0.56841	0.548022	0.528885		0
CHN	3.07435	3.15703	3.0933	3.20704	3.09875	3.10092	3.1501	3.37733	3.89367	4.62341	5.0827	5.52452	5.96255	6.39796	6.69593		0
CYP	0.00537175	0.00570372	0.00591631	0.00656589	0.00735176	0.00772642	0.00760019	0.00747687	0.00750049	0.00770473	0.00797854	0.00817494	0.0083214	0.00857533	0.00833228		1
CZE	0.118622	0.12261	0.121549	0.113473	0.107144	0.116175	0.115806	0.11277	0.114512	0.121491	0.118297	0.117317	0.122485	0.112792	0.108591		1
DNK	0.0739749	0.0874888	0.079491	0.0793721	0.0760456	0.0750025	0.0753378	0.0767312	0.0856546	0.0814153	0.0854734	0.102896	0.106087	0.10818	0.0865582		1
ESP	0.253767	0.241238	0.261124	0.269482	0.294956	0.305517	0.308763	0.327572	0.33159	0.348943	0.364889	0.355631	0.365389	0.335469	0.299987		1
EST	0.0182407	0.0189829	0.0185393	0.016939	0.0156733	0.0154406	0.0158435	0.0152739	0.0171998	0.0173071	0.0166861	0.0161437	0.0192261	0.0173818	0.0155838		1
FIN	0.0604719	0.0666383	0.0656221	0.0628602	0.062973	0.0608246	0.0657123	0.0681947	0.0756306	0.071945	0.0622729	0.0737354	0.0717001	0.0633225	0.0617963		1
FRA	0.405902	0.418372	0.412024	0.43375	0.423991	0.421465	0.425159	0.416374	0.422387	0.423569	0.427363	0.411938	0.401195	0.396717	0.385683		1
GBR	0.589734	0.617282	0.595763	0.601711	0.591131	0.602428	0.617946	0.601851	0.615865	0.621229	0.621585	0.611154	0.603613	0.592431	0.558629		1
DEU	0.949454	0.973124	0.942866	0.93566	0.912105	0.914816	0.937223	0.922114	0.923352	0.912183	0.898557	0.909202	0.882561	0.882725	0.816627		1
GRC	0.086523	0.0886801	0.093476	0.0983329	0.097692	0.102993	0.105332	0.104964	0.109128	0.10942	0.113168	0.11127	0.114264	0.10975	0.110032		1
HUN	0.0608837	0.0614343	0.0599117	0.0591204	0.0593189	0.0576549	0.0600235	0.0591599	0.0611092	0.0612212	0.0618469	0.0609555	0.0592184	0.0574776	0.0529863		1
IDN	0.214712	0.22606	0.247206	0.243574	0.279588	0.28071	0.308265	0.317853	0.342345	0.347876	0.350116	0.377754	0.387191	0.36193	0.392862		0
IND	0.80642	0.846685	0.888166	0.91226	0.968029	0.990336	1.00568	1.03334	1.06408	1.14971	1.19792	1.28995	1.4082	1.49876	1.64272		0
IRL	0.0352167	0.0369082	0.0383536	0.040465	0.0421505	0.0446447	0.0470516	0.0456419	0.044891	0.0457556	0.0475121	0.0471022	0.0472968	0.0473832	0.0425559		1
ITA	0.454346	0.448301	0.452554	0.464943	0.470341	0.473952	0.479672	0.480894	0.497051	0.499436	0.499358	0.493467	0.483116	0.474274	0.424765		1
JPN	1.1412	1.15003	1.16968	1.15186	1.18552	1.2043	1.18717	1.21675	1.23224	1.22033	1.2069	1.20714	1.23938	1.17274	1.10193		0
KOR	0.409041	0.434119	0.464321	0.406453	0.440917	0.495222	0.511127	0.501793	0.50442	0.529681	0.533906	0.543041	0.561886	0.573769	0.584059		0
LTU	0.0165063	0.0172625	0.0167315	0.0176348	0.0150013	0.0133476	0.0142165	0.0144064	0.0144095	0.0151833	0.0160959	0.0163937	0.0180931	0.0173535	0.0148257		1
LUX	0.00776875	0.00786866	0.00713784	0.00627833	0.006438	0.00395738	0.00422246	0.00476602	0.0049333	0.00537193	0.0053565	0.00536837	0.00494003	0.00477834	0.00480695		1
LVA	0.00986569	0.00990866	0.00946518	0.00886078	0.00826095	0.00754091	0.00814261	0.00816212	0.00836123	0.00840916	0.00856458	0.00924434	0.00997486	0.00956723	0.00834724		1
MEX	0.306024	0.318042	0.333535	0.357484	0.356629	0.374334	0.377597	0.383265	0.388844	0.394109	0.413759	0.423465	0.439559	0.430798	0.426681		0
MLT	0.00218813	0.00224078	0.00222982	0.00223251	0.00232272	0.00232039	0.00243762	0.0024581	0.00263838	0.00259303	0.00260825	0.00263457	0.00269349	0.00265004	0.00283613		1
NLD	0.193231	0.201293	0.196887	0.199764	0.196468	0.198443	0.203633	0.20374	0.207287	0.209699	0.206417	0.20205	0.204281	0.207436	0.204698		1
POL	0.367719	0.376847	0.370777	0.341894	0.331291	0.323205	0.320373	0.309398	0.320206	0.320771	0.324045	0.337597	0.334345	0.332141	0.316876		1
PRT	0.0541377	0.0513754	0.0546979	0.0594537	0.0663372	0.0652303	0.0665037	0.0708047	0.0662737	0.0687853	0.0717804	0.0674787	0.0651795	0.0624928	0.0613198		1
ROM	0.130157	0.136124	0.122099	0.108306	0.0922627	0.09579	0.100584	0.106655	0.111768	0.112564	0.106363	0.111648	0.111488	0.104806	0.0914514		1
RoW	3.88017	4.01016	4.07613	4.0209	4.11097	4.31748	4.29578	4.46551	4.63405	4.93801	5.18629	5.40304	5.5784	5.8292	5.49418		0
RUS	1.60821	1.56592	1.48047	1.47073	1.51753	1.5692	1.57785	1.5794	1.63244	1.63034	1.63539	1.70185	1.70706	1.71054	1.59829		0
SVK	0.0446942	0.0431639	0.0420746	0.0426777	0.0422358	0.0410853	0.0422614	0.0407282	0.0420678	0.0418505	0.0413704	0.0406512	0.0388462	0.0397435	0.0360876		1
SVN	0.0149888	0.0156596	0.0159702	0.0157011	0.0150713	0.0151769	0.0165382	0.0166649	0.0165457	0.017097	0.0174063	0.017789	0.0181114	0.0197388	0.0176725		1
SWE	0.0633979	0.0670281	0.0630519	0.0647814	0.0618557	0.0604413	0.0610967	0.0613731	0.0639043	0.064813	0.0626858	0.0623575	0.062129	0.0601848	0.0578524		1
TWN	0.193957	0.200649	0.215243	0.228537	0.239628	0.26093	0.264322	0.282371	0.29387	0.30466	0.315883	0.333772	0.332807	0.312478	0.313741		0
TUR	0.179141	0.193853	0.201208	0.203394	0.202555	0.225409	0.204957	0.21937	0.232334	0.237843	0.248898	0.273136	0.300407	0.299602	0.29644		0
USA	4.95356	5.08344	5.25757	5.27232	5.35659	5.51427	5.46677	5.39004	5.44569	5.49304	5.52903	5.45547	5.59244	5.41689	5.02543		0
EU27	4.27283	4.37832	4.3035	4.3072	4.24156	4.26815	4.35084	4.32272	4.42273	4.44588	4.4458	4.44718	4.40578	4.31985	4.02025
Total	22.039	22.6023	22.8095	22.8985	23.142	23.7733	23.8894	24.2899	25.2997	26.5564	27.4114	28.244	29.2184	29.6287	28.8496		27
CBA
	1995	1996	1997	1998	1999	2000	2001	2002	2003	2004	2005	2006	2007	2008	2009
AUS	0.299899	0.305883	0.314325	0.33348	0.347913	0.3435	0.35245	0.377555	0.391267	0.422545	0.442874	0.447143	0.455706	0.440407	0.453548		0
AUT	0.0961584	0.097712	0.0922555	0.094259	0.0943365	0.0957324	0.100872	0.0970999	0.107763	0.104941	0.107729	0.105272	0.102589	0.10221	0.0946153		1
BEL	0.134371	0.135124	0.127803	0.135025	0.132359	0.135952	0.134486	0.134704	0.145112	0.15052	0.153292	0.152297	0.148033	0.158618	0.145588		1
BGR	0.0397942	0.034602	0.0284363	0.0338537	0.0342023	0.0323126	0.0321165	0.0314692	0.0349959	0.0354694	0.0399299	0.037927	0.0415049	0.042925	0.0375986		1
BRA	0.259692	0.279566	0.298946	0.306218	0.297018	0.313599	0.313979	0.297474	0.28507	0.305632	0.318721	0.335094	0.365943	0.405963	0.370463		0
CAN	0.413932	0.418384	0.438661	0.441791	0.456661	0.477989	0.474451	0.480721	0.516241	0.531722	0.55221	0.560661	0.580592	0.565966	0.554691		0
CHN	2.57653	2.71445	2.62537	2.74746	2.70753	2.69118	2.76673	2.92685	3.26885	3.75792	4.00481	4.25088	4.5726	5.0317	5.65132		0
CYP	0.00856891	0.00844821	0.00843609	0.00915103	0.0104585	0.0111811	0.0101878	0.0102501	0.0107049	0.011196	0.0111797	0.011387	0.0118675	0.0139432	0.0112899		1
CZE	0.10183	0.108582	0.108846	0.101793	0.0990075	0.107352	0.10837	0.108183	0.10913	0.110124	0.107286	0.107112	0.110684	0.108759	0.09734		1
DNK	0.075118	0.081988	0.0812362	0.0762995	0.0689142	0.0667904	0.0673745	0.068735	0.0737458	0.0727348	0.0720745	0.0770478	0.0771915	0.0741784	0.0638418		1
ESP	0.288902	0.278413	0.289161	0.311985	0.343884	0.358485	0.362553	0.382126	0.400594	0.430945	0.454298	0.459283	0.47979	0.440006	0.370754		1
EST	0.0142211	0.01577	0.0147172	0.0141258	0.0145685	0.0143894	0.0155027	0.014322	0.0167817	0.01922	0.0184705	0.0165871	0.018399	0.0159492	0.0123544		1
FIN	0.0636286	0.0662041	0.064449	0.0660837	0.071509	0.0672292	0.0702999	0.0715915	0.081637	0.0777888	0.0731723	0.080238	0.0802315	0.0749192	0.0699655		1
FRA	0.506335	0.507303	0.484742	0.523925	0.532296	0.539971	0.545357	0.538491	0.568499	0.590009	0.596739	0.581888	0.589601	0.586193	0.547435		1
GBR	0.637583	0.66498	0.656751	0.698225	0.702049	0.72006	0.731555	0.725464	0.742167	0.778566	0.784786	0.787121	0.790769	0.739704	0.658817		1
DEU	1.16373	1.14822	1.0835	1.10249	1.10924	1.12377	1.09942	1.04893	1.10323	1.08362	1.06641	1.06496	1.05169	1.05414	0.958059		1
GRC	0.102758	0.105902	0.109517	0.116648	0.116075	0.128804	0.132808	0.137411	0.144706	0.145586	0.151974	0.146837	0.157322	0.159062	0.139074		1
HUN	0.0627557	0.0640254	0.0614562	0.0614929	0.0671156	0.068202	0.0690113	0.07037	0.0750878	0.0754456	0.0769707	0.0738661	0.071701	0.0683182	0.0576094		1
IDN	0.214463	0.233589	0.250343	0.195471	0.238846	0.238882	0.263724	0.286486	0.298921	0.309303	0.314864	0.336014	0.354397	0.364423	0.38048		0
IND	0.740664	0.776038	0.816985	0.838661	0.897078	0.89658	0.92556	0.958772	1.00915	1.10555	1.1774	1.23057	1.36869	1.44757	1.59493		0
IRL	0.037807	0.0404261	0.0411025	0.0457295	0.0485607	0.0518978	0.0533263	0.0532291	0.0558007	0.0594469	0.0638387	0.0660687	0.071937	0.0699814	0.0589281		1
ITA	0.528087	0.518197	0.520223	0.56116	0.582319	0.589494	0.590617	0.594637	0.623851	0.633657	0.629581	0.625408	0.621112	0.605322	0.544611		1
JPN	1.41377	1.37908	1.36163	1.32006	1.3813	1.43963	1.39892	1.39248	1.4259	1.4349	1.44614	1.41859	1.40582	1.35967	1.27045		0
KOR	0.401594	0.435418	0.439572	0.31018	0.38402	0.450478	0.460404	0.475995	0.481057	0.497135	0.521015	0.540698	0.552066	0.53751	0.498717		0
LTU	0.017408	0.0176257	0.018669	0.020642	0.0206486	0.0183438	0.0178431	0.0191485	0.0206377	0.0199574	0.0211283	0.0227166	0.0272133	0.0249996	0.0193865		1
LUX	0.00742655	0.00751307	0.00748753	0.00801746	0.00842802	0.00780523	0.00773756	0.00762189	0.00858005	0.00929964	0.00966557	0.00939049	0.0095093	0.00875892	0.00796556		1
LVA	0.0106971	0.0110064	0.0101044	0.0102139	0.0102017	0.00971	0.0101283	0.0102767	0.0107984	0.0115587	0.0119105	0.0137876	0.0154913	0.0145432	0.0108852		1
MEX	0.297216	0.314354	0.341994	0.372926	0.378838	0.415653	0.423455	0.426729	0.424028	0.435994	0.461032	0.477814	0.496545	0.49213	0.450542		0
MLT	0.00326558	0.00326767	0.00312415	0.00318045	0.00351422	0.00369538	0.00338812	0.00329579	0.00354367	0.00340286	0.003568	0.00370751	0.00377805	0.00367259	0.00356481		1
NLD	0.196361	0.201033	0.192293	0.202079	0.205095	0.204792	0.210747	0.208489	0.219552	0.221833	0.216269	0.214957	0.217949	0.224847	0.210102		1
POL	0.308656	0.326914	0.326675	0.31019	0.311408	0.30596	0.297158	0.285519	0.285434	0.285519	0.293091	0.306329	0.312624	0.322591	0.291502		1
PRT	0.0615502	0.0601835	0.0634416	0.0698829	0.0774698	0.078111	0.0810375	0.0828035	0.0789487	0.0826905	0.084324	0.0799408	0.07926	0.0765892	0.07103		1
ROM	0.110208	0.116568	0.102242	0.0972824	0.0818375	0.0841851	0.0906592	0.0929287	0.101386	0.102112	0.103408	0.112508	0.119688	0.117383	0.096077		1
RoW	3.86523	4.00201	4.142	4.01675	3.93377	3.94882	3.92827	4.11264	4.24259	4.49222	4.70515	5.12397	5.35882	5.62078	5.487		0
RUS	1.22909	1.19487	1.15621	1.024	0.888721	0.908461	1.00929	1.02286	1.06364	1.0984	1.11754	1.19499	1.28975	1.31146	1.22372		0
SVK	0.0334011	0.0370981	0.0332957	0.0349953	0.0335108	0.0343094	0.0358507	0.0339036	0.0351229	0.0364157	0.0369644	0.0374246	0.0383233	0.0404592	0.0370769		1
SVN	0.0168499	0.0172315	0.0176798	0.0177851	0.0185255	0.0184602	0.0185619	0.0185487	0.0196294	0.0197412	0.0198582	0.0199402	0.0213763	0.0242517	0.0205227		1
SWE	0.0824419	0.0900108	0.0815055	0.0863478	0.0837231	0.0871811	0.081472	0.0866466	0.0942659	0.091656	0.0913781	0.094251	0.0967889	0.0943451	0.0814684		1
TWN	0.184539	0.189485	0.20149	0.211413	0.222293	0.235224	0.225332	0.230423	0.228934	0.246442	0.244383	0.24088	0.232953	0.224629	0.21086		0
TUR	0.201686	0.215092	0.219034	0.219867	0.233229	0.25835	0.220402	0.232887	0.255429	0.272884	0.297224	0.32478	0.356038	0.349418	0.315321		0
USA	5.23058	5.37956	5.57365	5.7472	5.89337	6.1906	6.14784	6.13172	6.23675	6.38214	6.50849	6.45339	6.46185	6.21016	5.66982		0
EU27	4.70991	4.76435	4.62915	4.81286	4.88126	4.96418	4.97844	4.93619	5.1717	5.26346	5.2993	5.30826	5.36642	5.26666	4.71746
Total	22.0388	22.6021	22.8094	22.8984	23.1418	23.7731	23.8893	24.2898	25.2995	26.5563	27.4112	28.2437	29.2182	29.6285	28.8493
ERA
	1995	1996	1997	1998	1999	2000	2001	2002	2003	2004	2005	2006	2007	2008	2009
AUS	0.305258	0.310151	0.317735	0.335164	0.348504	0.343135	0.35185	0.37744	0.391857	0.42364	0.444134	0.448104	0.458075	0.44193	0.45706		0
AUT	0.100006	0.101519	0.0952704	0.0958819	0.0946542	0.095396	0.100259	0.0951764	0.104838	0.101428	0.102354	0.0994691	0.0965152	0.0966806	0.0896511		1
BEL	0.139962	0.139798	0.131397	0.137453	0.132882	0.136034	0.13383	0.13419	0.14376	0.148142	0.149922	0.148169	0.142917	0.155653	0.142616		1
BGR	0.0446607	0.0393863	0.0330778	0.036042	0.0342424	0.0309891	0.0299532	0.0297235	0.0318558	0.0312598	0.033167	0.0304148	0.0343285	0.0371034	0.0336035		1
BRA	0.26743	0.286647	0.305071	0.310141	0.297978	0.313925	0.313911	0.297121	0.283826	0.30351	0.314358	0.330504	0.363075	0.405677	0.370094		0
CAN	0.421424	0.425621	0.444661	0.447275	0.460564	0.482061	0.478205	0.485628	0.520835	0.536679	0.557124	0.5666	0.586543	0.57411	0.561071		0
CHN	2.63816	2.76887	2.69363	2.80512	2.7569	2.7386	2.80376	2.96927	3.33209	3.86334	4.14966	4.41453	4.7588	5.18684	5.78048		0
CYP	0.0127032	0.0120597	0.0109152	0.00999785	0.00915709	0.00839896	0.00712172	0.00711314	0.00773034	0.00811892	0.00605763	0.00538193	0.00579043	0.00897272	0.00732898		1
CZE	0.104886	0.111171	0.111967	0.103342	0.0987079	0.106621	0.107288	0.107611	0.107594	0.10775	0.103171	0.102728	0.106231	0.105141	0.0936803		1
DNK	0.0714793	0.0781641	0.0799642	0.0722086	0.0635784	0.0607176	0.0616766	0.0636327	0.0676823	0.0646647	0.0613629	0.0660674	0.064644	0.0652519	0.0554959		1
ESP	0.292079	0.280996	0.290801	0.312338	0.34429	0.357507	0.361547	0.380996	0.399759	0.430978	0.452484	0.457651	0.478383	0.440014	0.369103		1
EST	0.0186994	0.0194056	0.0166077	0.015638	0.0155074	0.0142769	0.0149055	0.0142149	0.0157191	0.0166251	0.0137658	0.0115889	0.0133625	0.0122031	0.00851435		1
FIN	0.0635734	0.0658266	0.0631437	0.0639587	0.069442	0.065011	0.0677385	0.0689673	0.0779998	0.0734856	0.0673191	0.0740487	0.0738129	0.0695322	0.0646763		1
FRA	0.495182	0.497035	0.476106	0.512119	0.523712	0.532039	0.536606	0.527458	0.557406	0.577573	0.585214	0.568128	0.579298	0.574464	0.538708		1
GBR	0.63588	0.662946	0.654268	0.696819	0.703526	0.721557	0.732587	0.725921	0.743171	0.778966	0.78498	0.787837	0.791507	0.738321	0.653333		1
DEU	1.15425	1.13862	1.07162	1.0881	1.10055	1.12035	1.0877	1.0278	1.08376	1.06128	1.04156	1.03752	1.0257	1.02129	0.927012		1
GRC	0.10509	0.108316	0.109867	0.115699	0.110836	0.123142	0.126375	0.132065	0.136289	0.133694	0.135858	0.132883	0.140337	0.143034	0.129831		1
HUN	0.0675385	0.0685023	0.065005	0.063423	0.0678935	0.0684692	0.0689831	0.0700431	0.0740466	0.0725002	0.0723729	0.0686236	0.0664397	0.063817	0.0536905		1
IDN	0.221582	0.23964	0.255903	0.20249	0.24438	0.244975	0.270062	0.291998	0.303118	0.312906	0.316627	0.337701	0.35565	0.365765	0.382538		0
IND	0.751174	0.786779	0.827291	0.849229	0.908324	0.911111	0.938119	0.971843	1.01922	1.12145	1.19742	1.24408	1.37972	1.46421	1.62346		0
IRL	0.0426553	0.0442911	0.0436126	0.0466668	0.0472574	0.0492145	0.0488584	0.046974	0.0481545	0.0524646	0.0541421	0.0563452	0.0618245	0.0610387	0.0494902		1
ITA	0.516787	0.504544	0.510344	0.551221	0.572992	0.580916	0.579876	0.581814	0.611186	0.623078	0.617469	0.61224	0.60596	0.589241	0.527991		1
JPN	1.3907	1.36037	1.34526	1.30572	1.37036	1.42957	1.39911	1.39111	1.42155	1.4324	1.44862	1.41977	1.404	1.35583	1.27406		0
KOR	0.39795	0.431602	0.437612	0.312964	0.385552	0.450642	0.462336	0.475364	0.478382	0.494341	0.514948	0.534043	0.54456	0.531031	0.494364		0
LTU	0.0224202	0.0221849	0.0223757	0.0229318	0.0213456	0.0183501	0.0172307	0.0189909	0.0196562	0.018142	0.0173014	0.0183116	0.0228033	0.0217256	0.0158932		1
LUX	0.0133771	0.0129693	0.0121396	0.0112674	0.0101725	0.0082572	0.00776843	0.00733223	0.00746144	0.00740548	0.00541987	0.00467296	0.00446379	0.00469448	0.00429007		1
LVA	0.0161606	0.0160467	0.0142561	0.0128941	0.0116241	0.0100214	0.00988813	0.0103561	0.00992852	0.00987897	0.0080666	0.00935404	0.0109915	0.0111091	0.00775434		1
MEX	0.303175	0.319478	0.345994	0.376024	0.380186	0.416249	0.424715	0.430374	0.427359	0.438639	0.462034	0.479539	0.497944	0.494564	0.453363		0
MLT	0.00890276	0.00840334	0.0074328	0.00605373	0.00499179	0.00406602	0.00321364	0.00350927	0.00279387	0.00181643	-0.000123676	-0.00110179	-0.000856528	0.000154353	0.000260211		1
NLD	0.196673	0.202629	0.191859	0.204395	0.205778	0.203548	0.210025	0.206325	0.216846	0.218161	0.210371	0.209343	0.212615	0.221308	0.207211		1
POL	0.312733	0.328975	0.325195	0.307381	0.307591	0.302306	0.294423	0.282383	0.283254	0.282358	0.288986	0.302241	0.308216	0.318639	0.288466		1
PRT	0.0666913	0.0646475	0.0671299	0.0721822	0.0784165	0.0780381	0.0802298	0.0820747	0.0773008	0.0797284	0.0796783	0.0744669	0.0737268	0.0718496	0.0668371		1
ROM	0.113901	0.119451	0.104645	0.0984984	0.0818957	0.0830185	0.0891542	0.0914674	0.0985639	0.0986278	0.0979712	0.106478	0.113122	0.112749	0.0924922		1
RoW	3.74563	3.89695	4.04094	3.94285	3.88199	3.90828	3.91632	4.10888	4.23013	4.46065	4.67791	5.09308	5.31856	5.5914	5.45648		0
RUS	1.20015	1.17424	1.13541	1.00497	0.880824	0.89934	0.98783	0.985654	1.0341	1.0617	1.07989	1.15769	1.25342	1.28005	1.17457		0
SVK	0.0382917	0.0415664	0.0366621	0.0368773	0.0342051	0.0343278	0.0351083	0.033941	0.0342344	0.0347081	0.0331716	0.0332957	0.0342308	0.0365838	0.0337409		1
SVN	0.0216214	0.0214011	0.0211524	0.0198256	0.0190827	0.0181892	0.0176842	0.0175521	0.018038	0.016872	0.0149255	0.0143258	0.0156315	0.0202119	0.0166264		1
SWE	0.0797361	0.0863473	0.0771869	0.0807338	0.0779826	0.0831971	0.0767403	0.0816985	0.0878406	0.0840832	0.0822418	0.0849894	0.0875466	0.085759	0.0746651		1
TWN	0.17561	0.181973	0.195464	0.204469	0.215693	0.228596	0.218441	0.227676	0.224514	0.241047	0.237985	0.23709	0.228915	0.220412	0.211087		0
TUR	0.206009	0.218354	0.221114	0.220071	0.233771	0.257512	0.218862	0.229268	0.252024	0.26955	0.292097	0.319451	0.352626	0.350803	0.316346		0
USA	5.2586	5.40426	5.59928	5.78791	5.93451	6.23516	6.19896	6.19884	6.31365	6.46261	6.59915	6.54608	6.54675	6.27928	5.7414		0
EU27	4.75594	4.7972	4.644	4.79395	4.84232	4.91396	4.90677	4.84933	5.06687	5.13379	5.11921	5.11547	5.16954	5.08654	4.55296
Total	22.0388	22.6021	22.8094	22.8984	23.1418	23.7731	23.8893	24.2898	25.2995	26.5563	27.4112	28.2437	29.2182	29.6285	28.8493
TCBA
	1995	1996	1997	1998	1999	2000	2001	2002	2003	2004	2005	2006	2007	2008	2009
AUS	0.300225	0.305503	0.314854	0.339457	0.347979	0.351877	0.368179	0.38484	0.392708	0.419356	0.439197	0.449387	0.45443	0.449324	0.448108		0
AUT	0.0627325	0.0669637	0.0667956	0.0624276	0.0600976	0.0654375	0.0652978	0.0535518	0.0505162	0.0533506	0.0543689	0.0419496	0.0345331	0.0299682	0.0287269		1
BEL	0.085682	0.089786	0.0879936	0.0932089	0.0856388	0.0906182	0.0898673	0.0889173	0.0949097	0.0923604	0.092745	0.0836412	0.0820903	0.0933325	0.0913694		1
BGR	0.0610329	0.0584693	0.0553701	0.0521904	0.0489308	0.0456926	0.0468305	0.0434186	0.0479338	0.0463964	0.0493992	0.0488203	0.0519983	0.0521652	0.0417376		1
BRA	0.235346	0.257022	0.275723	0.278352	0.278836	0.28694	0.291725	0.275133	0.260741	0.275461	0.278055	0.288118	0.319783	0.361606	0.332205		0
CAN	0.436636	0.442889	0.463505	0.469391	0.467477	0.464259	0.466501	0.482858	0.513524	0.526545	0.539792	0.545227	0.588967	0.591492	0.571264		0
CHN	2.98147	3.07256	2.97246	3.07566	2.96472	2.94515	2.9959	3.19481	3.66089	4.25311	4.56607	4.92504	5.22423	5.65631	6.10275		0
CYP	0.00798857	0.00801449	0.00806473	0.00879623	0.0103334	0.0106786	0.00996948	0.00980412	0.0100995	0.0103687	0.0105262	0.0107259	0.0111058	0.0131623	0.0106186		1
CZE	0.111484	0.117784	0.119899	0.106995	0.101414	0.115187	0.112216	0.106685	0.10657	0.105982	0.103472	0.100045	0.102997	0.092606	0.0907921		1
DNK	0.0567731	0.0656755	0.0663772	0.0616527	0.0511109	0.0467319	0.0468869	0.0487886	0.0541174	0.0521227	0.0518584	0.0629885	0.066448	0.0680212	0.053384		1
ESP	0.24298	0.226892	0.245047	0.261823	0.291423	0.30726	0.309856	0.323591	0.329663	0.356288	0.374797	0.37258	0.386435	0.341586	0.276416		1
EST	0.0185087	0.0195179	0.0189981	0.0172576	0.0167323	0.0164898	0.0172757	0.016737	0.0187723	0.0189214	0.0178098	0.017244	0.0201093	0.0172697	0.0143082		1
FIN	0.0505306	0.0564698	0.0566908	0.0548653	0.0605783	0.0572696	0.0622977	0.0619987	0.0706842	0.06434	0.0601679	0.0672996	0.0659633	0.058461	0.0588465		1
FRA	0.302285	0.318652	0.316449	0.327591	0.384513	0.398138	0.406104	0.387988	0.405211	0.417458	0.423002	0.405812	0.418021	0.420671	0.392373		1
GBR	0.566878	0.599183	0.57326	0.595674	0.586054	0.609586	0.63909	0.626205	0.64214	0.672134	0.672007	0.659665	0.670193	0.660488	0.615275		1
DEU	0.986285	0.989056	0.952442	0.934757	0.935165	0.966234	0.943799	0.869627	0.887719	0.823778	0.80884	0.784565	0.740521	0.746062	0.706779		1
GRC	0.101493	0.10445	0.107934	0.114383	0.106366	0.118998	0.121183	0.124256	0.125284	0.118664	0.122289	0.121009	0.125762	0.123129	0.120373		1
HUN	0.0647877	0.0661282	0.0622801	0.0609103	0.0654542	0.0669428	0.0677447	0.066793	0.0695193	0.0658757	0.0678985	0.0645182	0.0590372	0.0547474	0.0483306		1
IDN	0.222896	0.234671	0.256029	0.237062	0.272339	0.275997	0.306143	0.31911	0.341223	0.357343	0.365013	0.393395	0.408151	0.402098	0.420891		0
IND	0.795822	0.838653	0.879523	0.904547	0.964202	0.973006	0.99904	1.03016	1.07593	1.1916	1.26968	1.33963	1.4815	1.59337	1.73151		0
IRL	0.0279538	0.0291963	0.0282773	0.0284846	0.0304677	0.0320451	0.0314597	0.0284464	0.0281562	0.0313646	0.0350379	0.0337477	0.037611	0.0400367	0.0252889		1
ITA	0.419373	0.399274	0.411923	0.434046	0.452285	0.456627	0.455479	0.453231	0.466836	0.470463	0.46959	0.455266	0.446563	0.430663	0.415316		1
JPN	1.13038	1.1489	1.14313	1.11144	1.1299	1.14358	1.16448	1.1816	1.22589	1.22256	1.24113	1.23337	1.25527	1.18717	1.11371		0
KOR	0.390681	0.424797	0.439908	0.333047	0.379112	0.431195	0.462612	0.462677	0.463931	0.473513	0.474414	0.486224	0.505475	0.515235	0.504764		0
LTU	0.0192932	0.0194564	0.0202478	0.02206	0.0215075	0.0188967	0.0186081	0.0189454	0.0195261	0.018725	0.0199351	0.0211958	0.0262268	0.0228936	0.0176455		1
LUX	0.00534517	0.00591209	0.00553209	0.00445711	0.00460082	0.00157784	0.000875588	0.000257914	0.000799619	0.000270991	0.000766038	-0.000512715	-0.00136082	-0.00273471	-0.00144152		1
LVA	0.0121906	0.0123374	0.0112419	0.0109674	0.0106562	0.00974895	0.0103328	0.0103725	0.0107473	0.0113611	0.0114834	0.0130087	0.0144173	0.0130541	0.00941878		1
MEX	0.307357	0.323364	0.344884	0.372906	0.368621	0.397579	0.403072	0.405795	0.410761	0.422474	0.447613	0.463495	0.48888	0.4858	0.461374		0
MLT	0.00274163	0.00277022	0.00262069	0.00256891	0.00277368	0.00287674	0.00255266	0.00237885	0.00264436	0.00250826	0.00257058	0.00243526	0.00238204	0.00220185	0.00226928		1
NLD	0.134233	0.145346	0.146525	0.148017	0.146649	0.148848	0.156638	0.148725	0.150591	0.151606	0.137401	0.128421	0.131129	0.131089	0.136162		1
POL	0.359251	0.375086	0.373351	0.347224	0.341396	0.337843	0.321962	0.30547	0.3094	0.308042	0.310381	0.326002	0.326753	0.328891	0.305015		1
PRT	0.0508714	0.0503502	0.0557909	0.0597829	0.0671786	0.0694983	0.072455	0.074028	0.0671724	0.0701023	0.0721318	0.0652412	0.06015	0.0599497	0.0557776		1
ROM	0.128683	0.136185	0.120023	0.109024	0.0892287	0.0948361	0.101621	0.102516	0.109698	0.10894	0.106251	0.113934	0.117198	0.110931	0.0908681		1
RoW	4.11524	4.24067	4.34119	4.2623	4.20598	4.29095	4.27621	4.47156	4.57448	4.87108	5.10805	5.45857	5.71228	5.95621	5.70858		0
RUS	1.5462	1.47926	1.39548	1.36575	1.44237	1.47286	1.48361	1.4782	1.51514	1.49833	1.49272	1.54523	1.58223	1.58957	1.48563		0
SVK	0.0414558	0.0428914	0.0402418	0.0409713	0.0398087	0.0395913	0.041432	0.03562	0.0330555	0.033378	0.0364811	0.0338765	0.0319592	0.0317822	0.0298343		1
SVN	0.0144457	0.0150512	0.0157702	0.0149831	0.0154503	0.0154544	0.0157155	0.0151819	0.0152846	0.0150636	0.0153539	0.0153178	0.0162027	0.0195975	0.0165696		1
SWE	0.045922	0.0511592	0.045773	0.0495621	0.0457831	0.050181	0.0485935	0.0516432	0.0546643	0.0472588	0.0471124	0.0487881	0.0519518	0.049656	0.0497726		1
TWN	0.167644	0.175259	0.191275	0.210285	0.216353	0.227529	0.233767	0.24751	0.255224	0.270891	0.277185	0.291588	0.288653	0.27682	0.281652		0
TUR	0.197452	0.212668	0.216014	0.216407	0.226227	0.252335	0.216972	0.229389	0.248421	0.261505	0.281006	0.312737	0.34319	0.325424	0.302486		0
USA	5.23041	5.37402	5.56062	5.69722	5.80629	6.06672	6.00505	6.05111	6.1791	6.34554	6.45778	6.41437	6.46896	6.22858	5.68283		0
EU27	3.9812	4.07206	4.01492	4.02468	4.0716	4.19329	4.21614	4.07518	4.18171	4.16712	4.17368	4.09759	4.0964	4.00968	3.70183
Total	22.039	22.6023	22.8095	22.8985	23.142	23.7733	23.8894	24.2899	25.2997	26.5564	27.4114	28.244	29.2184	29.6287	28.8496
EU27
	1995	1996	1997	1998	1999	2000	2001	2002	2003	2004	2005	2006	2007	2008	2009
PBA	4.27283	4.37832	4.3035	4.3072	4.24156	4.26815	4.35084	4.32272	4.42273	4.44588	4.4458	4.44718	4.40578	4.31985	4.02025
CBA	4.70991	4.76435	4.62915	4.81286	4.88126	4.96418	4.97844	4.93619	5.1717	5.26346	5.2993	5.30826	5.36642	5.26666	4.71746
TCBA	3.9812	4.07206	4.01492	4.02468	4.0716	4.19329	4.21614	4.07518	4.18171	4.16712	4.17368	4.09759	4.0964	4.00968	3.70183
ERA	4.75594	4.7972	4.644	4.79395	4.84232	4.91396	4.90677	4.84933	5.06687	5.13379	5.11921	5.11547	5.16954	5.08654	4.55296
USA
	1995	1996	1997	1998	1999	2000	2001	2002	2003	2004	2005	2006	2007	2008	2009
PBA	4.95356	5.08344	5.25757	5.27232	5.35659	5.51427	5.46677	5.39004	5.44569	5.49304	5.52903	5.45547	5.59244	5.41689	5.02543
CBA	5.23058	5.37956	5.57365	5.7472	5.89337	6.1906	6.14784	6.13172	6.23675	6.38214	6.50849	6.45339	6.46185	6.21016	5.66982
TCBA	5.23041	5.37402	5.56062	5.69722	5.80629	6.06672	6.00505	6.05111	6.1791	6.34554	6.45778	6.41437	6.46896	6.22858	5.68283
ERA	5.2586	5.40426	5.59928	5.78791	5.93451	6.23516	6.19896	6.19884	6.31365	6.46261	6.59915	6.54608	6.54675	6.27928
CHN
	1995	1996	1997	1998	1999	2000	2001	2002	2003	2004	2005	2006	2007	2008	2009
PBA	3.07435	3.15703	3.0933	3.20704	3.09875	3.10092	3.1501	3.37733	3.89367	4.62341	5.0827	5.52452	5.96255	6.39796	6.69593
CBA	2.57653	2.71445	2.62537	2.74746	2.70753	2.69118	2.76673	2.92685	3.26885	3.75792	4.00481	4.25088	4.5726	5.0317	5.65132
TCBA	2.98147	3.07256	2.97246	3.07566	2.96472	2.94515	2.9959	3.19481	3.66089	4.25311	4.56607	4.92504	5.22423	5.65631	6.10275
ERA	2.63816	2.76887	2.69363	2.80512	2.7569	2.7386	2.80376	2.96927	3.33209	3.86334	4.14966	4.41453	4.7588	5.18684	5.78048
BRA
	1995	1996	1997	1998	1999	2000	2001	2002	2003	2004	2005	2006	2007	2008	2009
PBA	0.229363	0.247617	0.265858	0.273371	0.281569	0.286963	0.294096	0.293391	0.285861	0.305516	0.310159	0.313265	0.327396	0.345726	0.322726
CBA	0.259692	0.279566	0.298946	0.306218	0.297018	0.313599	0.313979	0.297474	0.28507	0.305632	0.318721	0.335094	0.365943	0.405963	0.370463
TCBA	0.235346	0.257022	0.275723	0.278352	0.278836	0.28694	0.291725	0.275133	0.260741	0.275461	0.278055	0.288118	0.319783	0.361606	0.332205
ERA	0.26743	0.286647	0.305071	0.310141	0.297978	0.313925	0.313911	0.297121	0.283826	0.30351	0.314358	0.330504	0.363075	0.405677	0.370094

## Sheet: Figure 2
data	CHN	EU5	USA	RestOfWIODcountries	RoW
CHN	0	140.71	262.505	306.846	182.017
EU5	32.3588	0	32.7324	109.846	53.7975
USA	69.1932	26.2163	0	96.076	57.9418
RestOfWIODcountries	70.2866	185.615	179.935	0	184.487
RoW	52.9768	93.7044	133.045	217.215	0

## Sheet: Figure 3
Country	Sector con _	Value		Sector
AUS	c1	5658.32		c1	AtB	Agriculture, Hunting, Forestry and Fishing	c1: Agriculture, Hunting, Forestry and Fishing;
AUS	c2	3425.01		c2	C	Mining and Quarrying	c2: Mining and Quarrying;
AUS	c3	16196.2		c3	15t16	Food, Beverages and Tobacco	c3: Food, Beverages and Tobacco;
AUS	c4	5770.19		c4	17t18	Textiles and Textile Products	c4: Textiles and Textile Products;
AUS	c5	291.321		c5	19	Leather, Leather and Footwear	c5: Leather, Leather and Footwear;
AUS	c6	202.915		c6	20	Wood and Products of Wood and Cork	c6: Wood and Products of Wood and Cork;
AUS	c7	3711.44		c7	21t22	Pulp, Paper, Paper , Printing and Publishing	c7: Pulp, Paper, Paper , Printing and Publishing;
AUS	c8	9723.92		c8	23	Coke, Refined Petroleum and Nuclear Fuel	c8: Coke, Refined Petroleum and Nuclear Fuel;
AUS	c9	10701.2		c9	24	Chemicals and Chemical Products	c9: Chemicals and Chemical Products;
AUS	c10	2852.36		c10	25	Rubber and Plastics	c10: Rubber and Plastics;
AUS	c11	676.314		c11	26	Other Non-Metallic Mineral	c11: Other Non-Metallic Mineral;
AUS	c12	7700.26		c12	27t28	Basic Metals and Fabricated Metal	c12: Basic Metals and Fabricated Metal;
AUS	c13	10172.6		c13	29	Machinery, Nec	c13: Machinery, Nec;
AUS	c14	10364		c14	30t33	Electrical and Optical Equipment	c14: Electrical and Optical Equipment;
AUS	c15	11917.1		c15	34t35	Transport Equipment	c15: Transport Equipment;
AUS	c16	5726.01		c16	36t37	Manufacturing, Nec; Recycling	c16: Manufacturing, Nec; Recycling;
AUS	c17	99231.7		c17	E	Electricity, Gas and Water Supply	c17: Electricity, Gas and Water Supply;
AUS	c18	61275.1		c18	F	Construction	c18: Construction;
AUS	c19	5333.52		c19	50	Sale, Maintenance and Repair of Motor Vehicles and Motorcycles; Retail Sale of Fuel	c19: Sale, Maintenance and Repair of Motor Vehicles and Motorcycles; Retail Sale of Fuel;
AUS	c20	13282.4		c20	51	Wholesale Trade and Commission Trade, Except of Motor Vehicles and Motorcycles	c20: Wholesale Trade and Commission Trade, Except of Motor Vehicles and Motorcycles;
AUS	c21	11318.7		c21	52	Retail Trade, Except of Motor Vehicles and Motorcycles; Repair of Household Goods	c21: Retail Trade, Except of Motor Vehicles and Motorcycles; Repair of Household Goods;
AUS	c22	10842.4		c22	H	Hotels and Restaurants	c22: Hotels and Restaurants;
AUS	c23	9242.3		c23	60	Inland Transport	c23: Inland Transport;
AUS	c24	2447.24		c24	61	Water Transport	c24: Water Transport;
AUS	c25	16512.4		c25	62	Air Transport	c25: Air Transport;
AUS	c26	3344.91		c26	63	Other Supporting and Auxiliary Transport Activities; Activities of Travel Agencies	c26: Other Supporting and Auxiliary Transport Activities; Activities of Travel Agencies;
AUS	c27	5421.13		c27	64	Post and Telecommunications	c27: Post and Telecommunications;
AUS	c28	3106.9		c28	J	Financial Intermediation	c28: Financial Intermediation;
AUS	c29	9955.69		c29	70	Real Estate Activities	c29: Real Estate Activities;
AUS	c30	8264.31		c30	71t74	Renting of M&Eq and Other Business Activities	c30: Renting of M&Eq and Other Business Activities;
AUS	c31	15942.4		c31	L	Public Admin and Defence; Compulsory Social Security	c31: Public Admin and Defence; Compulsory Social Security;
AUS	c32	10090.6		c32	M	Education	c32: Education;
AUS	c33	11682		c33	N	Health and Social Work	c33: Health and Social Work;
AUS	c34	13534.7		c34	O	Other Community, Social and Personal Services	c34: Other Community, Social and Personal Services;
AUS	c35	-0.787722		c35	P	Private Households with Employed Persons	c35: Private Households with Employed Persons;
BRA	_	12130.9		c1
BRA	_	249.425		c2
BRA	_	22730.1		c3
BRA	_	4060.21		c4
BRA	_	1628.46		c5
BRA	_	-6.91778		c6
BRA	_	2652.46		c7
BRA	_	14736.1		c8
BRA	_	20814.6		c9
BRA	_	1314.88		c10
BRA	_	850.502		c11
BRA	_	4341.49		c12
BRA	_	15381.1		c13
BRA	_	16584.5		c14
BRA	_	18941.4		c15
BRA	_	2784.94		c16
BRA	_	10858.7		c17
BRA	_	33066.2		c18
BRA	_	1164.48		c19
BRA	_	3414.31		c20
BRA	_	6889.89		c21
BRA	_	7602.5		c22
BRA	_	17724		c23
BRA	_	4471.17		c24
BRA	_	1990.62		c25
BRA	_	3281.78		c26
BRA	_	4431.78		c27
BRA	_	3851.28		c28
BRA	_	2559.03		c29
BRA	_	8150.1		c30
BRA	_	21945.1		c31
BRA	_	8590.6		c32
BRA	_	13499.9		c33
BRA	_	5972.34		c34
BRA	_	-0.787199		c35
CAN	c1	5439.79		c1
CAN	c2	7117.53		c2
CAN	c3	23373.7		c3
CAN	c4	8918.66		c4
CAN	c5	1532.79		c5
CAN	c6	742.145		c6
CAN	c7	4925.84		c7
CAN	c8	24498.2		c8
CAN	c9	12469.7		c9
CAN	c10	3991.86		c10
CAN	c11	2867.76		c11
CAN	c12	7521.86		c12
CAN	c13	13138.9		c13
CAN	c14	15759.4		c14
CAN	c15	24630.6		c15
CAN	c16	7706.26		c16
CAN	c17	38117.2		c17
CAN	c18	60952.7		c18
CAN	c19	974.031		c19
CAN	c20	8422.36		c20
CAN	c21	12625		c21
CAN	c22	15464.1		c22
CAN	c23	12244.6		c23
CAN	c24	4583.95		c24
CAN	c25	16498.8		c25
CAN	c26	1464.94		c26
CAN	c27	5396.13		c27
CAN	c28	14580.4		c28
CAN	c29	15293.5		c29
CAN	c30	3562.81		c30
CAN	c31	44176.7		c31
CAN	c32	15381.2		c32
CAN	c33	15032.6		c33
CAN	c34	21846		c34
CAN	c35	-0.826277		c35
CHN	c1	154093		c1
CHN	c2	13002.4		c2
CHN	c3	234492		c3
CHN	c4	109321		c4
CHN	c5	30560.8		c5
CHN	c6	3648.61		c6
CHN	c7	3463.73		c7
CHN	c8	6324.61		c8
CHN	c9	56090.7		c9
CHN	c10	18929.7		c10
CHN	c11	15461.3		c11
CHN	c12	85212.1		c12
CHN	c13	324265		c13
CHN	c14	322757		c14
CHN	c15	261905		c15
CHN	c16	19170.9		c16
CHN	c17	227161		c17
CHN	c18	2.27722e+06		c18
CHN	c19	28.6695		c19
CHN	c20	92065.8		c20
CHN	c21	21220.5		c21
CHN	c22	69806.2		c22
CHN	c23	38191		c23
CHN	c24	13512.5		c24
CHN	c25	11715.8		c25
CHN	c26	14347.6		c26
CHN	c27	43966.4		c27
CHN	c28	22194.7		c28
CHN	c29	46023.7		c29
CHN	c30	48610.5		c30
CHN	c31	215306		c31
CHN	c32	174190		c32
CHN	c33	238625		c33
CHN	c34	85226.7		c34
CHN	c35	-0.785521		c35
ESP	_	7032.01		c1
ESP	_	194.807		c2
ESP	_	22357.1		c3
ESP	_	8229.37		c4
ESP	_	2030.9		c5
ESP	_	293.919		c6
ESP	_	2933.72		c7
ESP	_	15930.5		c8
ESP	_	15641.4		c9
ESP	_	1664.59		c10
ESP	_	3002.83		c11
ESP	_	3416.55		c12
ESP	_	8103.36		c13
ESP	_	7376.86		c14
ESP	_	10645.7		c15
ESP	_	3741.61		c16
ESP	_	25771.7		c17
ESP	_	50781.9		c18
ESP	_	5669.35		c19
ESP	_	6111.85		c20
ESP	_	5316.93		c21
ESP	_	17056.1		c22
ESP	_	10168.4		c23
ESP	_	2004.19		c24
ESP	_	7043.05		c25
ESP	_	3764.45		c26
ESP	_	2942.38		c27
ESP	_	2495.5		c28
ESP	_	4672.43		c29
ESP	_	4367.71		c30
ESP	_	12365.8		c31
ESP	_	3411.84		c32
ESP	_	13091.6		c33
ESP	_	10214.4		c34
ESP	_	-0.786298		c35
FRA	c1	12353		c1
FRA	c2	165.11		c2
FRA	c3	31571.3		c3
FRA	c4	14955.9		c4
FRA	c5	2277.35		c5
FRA	c6	631.509		c6
FRA	c7	3890.82		c7
FRA	c8	32133		c8
FRA	c9	22737.9		c9
FRA	c10	3902.04		c10
FRA	c11	4209.3		c11
FRA	c12	8684.16		c12
FRA	c13	13052.7		c13
FRA	c14	20944.6		c14
FRA	c15	25052.9		c15
FRA	c16	9496.46		c16
FRA	c17	25039.8		c17
FRA	c18	43699		c18
FRA	c19	5463.64		c19
FRA	c20	11396.6		c20
FRA	c21	6093.61		c21
FRA	c22	10329.2		c22
FRA	c23	19189.8		c23
FRA	c24	-87.4559		c24
FRA	c25	11965.9		c25
FRA	c26	1597.12		c26
FRA	c27	2597.6		c27
FRA	c28	3566.43		c28
FRA	c29	4061.99		c29
FRA	c30	8045.93		c30
FRA	c31	13479.8		c31
FRA	c32	7209.86		c32
FRA	c33	13581.6		c33
FRA	c34	20097		c34
FRA	c35	-0.785043		c35
GBR	c1	9760.72		c1
GBR	c2	906.94		c2
GBR	c3	22081.2		c3
GBR	c4	16356.3		c4
GBR	c5	1999.36		c5
GBR	c6	1210.01		c6
GBR	c7	5159.64		c7
GBR	c8	17190		c8
GBR	c9	8130.38		c9
GBR	c10	4067.81		c10
GBR	c11	5082.09		c11
GBR	c12	8923.24		c12
GBR	c13	11026.3		c13
GBR	c14	14046.2		c14
GBR	c15	18750.4		c15
GBR	c16	11485.4		c16
GBR	c17	106526		c17
GBR	c18	32181.3		c18
GBR	c19	5794.61		c19
GBR	c20	11121.2		c20
GBR	c21	12847.7		c21
GBR	c22	20170.8		c22
GBR	c23	13082.6		c23
GBR	c24	1961.8		c24
GBR	c25	35554.1		c25
GBR	c26	742.644		c26
GBR	c27	4999.61		c27
GBR	c28	10497.9		c28
GBR	c29	8738.67		c29
GBR	c30	3722.28		c30
GBR	c31	26999.6		c31
GBR	c32	10201		c32
GBR	c33	42101.6		c33
GBR	c34	13328.8		c34
GBR	c35	252.801		c35
DEU	c1	15028.3		c1
DEU	c2	6898.24		c2
DEU	c3	40644.8		c3
DEU	c4	20049		c4
DEU	c5	3110.52		c5
DEU	c6	1599.64		c6
DEU	c7	7819.06		c7
DEU	c8	32002		c8
DEU	c9	31290.8		c9
DEU	c10	4452.51		c10
DEU	c11	10363.2		c11
DEU	c12	15215		c12
DEU	c13	14035.5		c13
DEU	c14	43224.8		c14
DEU	c15	44581		c15
DEU	c16	15854		c16
DEU	c17	159872		c17
DEU	c18	57852.6		c18
DEU	c19	4450.45		c19
DEU	c20	15414.2		c20
DEU	c21	15122.9		c21
DEU	c22	14596		c22
DEU	c23	9420.96		c23
DEU	c24	-1686.27		c24
DEU	c25	20169		c25
DEU	c26	5014.86		c26
DEU	c27	9954.68		c27
DEU	c28	9612.61		c28
DEU	c29	15916.2		c29
DEU	c30	7400.05		c30
DEU	c31	29986.8		c31
DEU	c32	14859.6		c32
DEU	c33	35071		c33
DEU	c34	17498.7		c34
DEU	c35	-0.782918		c35
IDN	c1	12007.8		c1
IDN	c2	-272.942		c2
IDN	c3	21677.1		c3
IDN	c4	15698.5		c4
IDN	c5	1000.07		c5
IDN	c6	-34.2922		c6
IDN	c7	1344.29		c7
IDN	c8	1563.18		c8
IDN	c9	8009.5		c9
IDN	c10	2701.38		c10
IDN	c11	1467.98		c11
IDN	c12	-372.377		c12
IDN	c13	5095.23		c13
IDN	c14	14548.3		c14
IDN	c15	10189.3		c15
IDN	c16	3221.81		c16
IDN	c17	41339.6		c17
IDN	c18	96585.7		c18
IDN	c19	3.78431		c19
IDN	c20	10010.6		c20
IDN	c21	6566.37		c21
IDN	c22	7106.01		c22
IDN	c23	9822.58		c23
IDN	c24	8434.12		c24
IDN	c25	1981.36		c25
IDN	c26	1308.21		c26
IDN	c27	1755.51		c27
IDN	c28	1440.24		c28
IDN	c29	292.978		c29
IDN	c30	4517.61		c30
IDN	c31	13476.9		c31
IDN	c32	6636.69		c32
IDN	c33	1187.52		c33
IDN	c34	10569.1		c34
IDN	c35	-0.787647		c35
IND	c1	85414.1		c1
IND	c2	18378.8		c2
IND	c3	126460		c3
IND	c4	67491.4		c4
IND	c5	3161.77		c5
IND	c6	842.612		c6
IND	c7	9609.46		c7
IND	c8	32233.1		c8
IND	c9	45005.3		c9
IND	c10	12946.6		c10
IND	c11	4793.47		c11
IND	c12	77563.2		c12
IND	c13	47701.2		c13
IND	c14	36703.9		c14
IND	c15	64244		c15
IND	c16	69987.6		c16
IND	c17	186278		c17
IND	c18	367652		c18
IND	c19	679.033		c19
IND	c20	4557.32		c20
IND	c21	8179.14		c21
IND	c22	36880.5		c22
IND	c23	100416		c23
IND	c24	5191.62		c24
IND	c25	2656.35		c25
IND	c26	4845.98		c26
IND	c27	5804.42		c27
IND	c28	5005.44		c28
IND	c29	8154.61		c29
IND	c30	14208.5		c30
IND	c31	874.161		c31
IND	c32	7883.35		c32
IND	c33	15608.5		c33
IND	c34	4901.09		c34
IND	c35	234.803		c35
ITA	c1	9527.36		c1
ITA	c2	-148.319		c2
ITA	c3	29465.9		c3
ITA	c4	15991.9		c4
ITA	c5	3550.52		c5
ITA	c6	973.27		c6
ITA	c7	5756.27		c7
ITA	c8	24137		c8
ITA	c9	19889.6		c9
ITA	c10	2927.41		c10
ITA	c11	5309.26		c11
ITA	c12	6497.46		c12
ITA	c13	9038.16		c13
ITA	c14	12157.6		c14
ITA	c15	18197.6		c15
ITA	c16	5917.15		c16
ITA	c17	59801.5		c17
ITA	c18	43158.6		c18
ITA	c19	9302.89		c19
ITA	c20	12716.7		c20
ITA	c21	14814.6		c21
ITA	c22	20753.1		c22
ITA	c23	16342.7		c23
ITA	c24	5369.93		c24
ITA	c25	8746.53		c25
ITA	c26	3861.34		c26
ITA	c27	3426.5		c27
ITA	c28	3295.77		c28
ITA	c29	4214.23		c29
ITA	c30	5913.99		c30
ITA	c31	17964.4		c31
ITA	c32	3613.33		c32
ITA	c33	18800.8		c33
ITA	c34	11277.4		c34
ITA	c35	-0.786076		c35
JPN	c1	11331.7		c1
JPN	c2	-9100.03		c2
JPN	c3	77807.3		c3
JPN	c4	27069.9		c4
JPN	c5	4758.15		c5
JPN	c6	1694.74		c6
JPN	c7	1806.21		c7
JPN	c8	39363.3		c8
JPN	c9	22464.7		c9
JPN	c10	6760.64		c10
JPN	c11	3236.5		c11
JPN	c12	30020.7		c12
JPN	c13	36858.3		c13
JPN	c14	64195.9		c14
JPN	c15	25373.8		c15
JPN	c16	10394.4		c16
JPN	c17	125829		c17
JPN	c18	167149		c18
JPN	c19	6689.99		c19
JPN	c20	22572.6		c20
JPN	c21	37129.6		c21
JPN	c22	39979.4		c22
JPN	c23	29343.2		c23
JPN	c24	13780.5		c24
JPN	c25	22441.7		c25
JPN	c26	1812.62		c26
JPN	c27	7641.13		c27
JPN	c28	10074.3		c28
JPN	c29	21063.9		c29
JPN	c30	19837.2		c30
JPN	c31	97105.1		c31
JPN	c32	19162.4		c32
JPN	c33	80063.9		c33
JPN	c34	50161.5		c34
JPN	c35	-0.776337		c35
KOR	c1	5824.13		c1
KOR	c2	-5546.41		c2
KOR	c3	18642.6		c3
KOR	c4	8603.17		c4
KOR	c5	1193.53		c5
KOR	c6	-48.8258		c6
KOR	c7	1864.46		c7
KOR	c8	10656.7		c8
KOR	c9	4490.79		c9
KOR	c10	207.072		c10
KOR	c11	-1149.1		c11
KOR	c12	-3336.95		c12
KOR	c13	15689		c13
KOR	c14	15462.7		c14
KOR	c15	20000.9		c15
KOR	c16	1853.65		c16
KOR	c17	58529.7		c17
KOR	c18	106235		c18
KOR	c19	1776.19		c19
KOR	c20	3365.47		c20
KOR	c21	22365		c21
KOR	c22	20272.4		c22
KOR	c23	13698		c23
KOR	c24	-424.131		c24
KOR	c25	3033.35		c25
KOR	c26	879.763		c26
KOR	c27	6228.43		c27
KOR	c28	5746.59		c28
KOR	c29	14963.1		c29
KOR	c30	2922.64		c30
KOR	c31	20382		c31
KOR	c32	19804.4		c32
KOR	c33	25351.8		c33
KOR	c34	23646		c34
KOR	c35	-0.787439		c35
MEX	_	15222.2		c1
MEX	_	4476.67		c2
MEX	_	39119.3		c3
MEX	_	2512.89		c4
MEX	_	1088.08		c5
MEX	_	378.38		c6
MEX	_	2209.9		c7
MEX	_	23000.4		c8
MEX	_	15700.5		c9
MEX	_	2368.63		c10
MEX	_	7521.53		c11
MEX	_	6108.89		c12
MEX	_	8582.59		c13
MEX	_	14926.9		c14
MEX	_	10670.9		c15
MEX	_	3038		c16
MEX	_	46756.9		c17
MEX	_	51391		c18
MEX	_	2010.47		c19
MEX	_	7906.6		c20
MEX	_	9715.62		c21
MEX	_	11004		c22
MEX	_	26539.5		c23
MEX	_	2425.16		c24
MEX	_	8096.45		c25
MEX	_	1643.47		c26
MEX	_	4536.44		c27
MEX	_	1716.95		c28
MEX	_	4963.47		c29
MEX	_	3458.92		c30
MEX	_	15478.9		c31
MEX	_	9759.79		c32
MEX	_	8364.29		c33
MEX	_	5265.02		c34
MEX	_	3.20249		c35
RoW	c1	183672		c1
RoW	c2	44451.3		c2
RoW	c3	255713		c3
RoW	c4	54309.2		c4
RoW	c5	8027.2		c5
RoW	c6	2039.39		c6
RoW	c7	18137.7		c7
RoW	c8	64482.4		c8
RoW	c9	54178.6		c9
RoW	c10	56238.8		c10
RoW	c11	16396.1		c11
RoW	c12	50291.4		c12
RoW	c13	82378.3		c13
RoW	c14	167057		c14
RoW	c15	147819		c15
RoW	c16	58487.3		c16
RoW	c17	520177		c17
RoW	c18	936394		c18
RoW	c19	12826.5		c19
RoW	c20	160955		c20
RoW	c21	99306.2		c21
RoW	c22	112924		c22
RoW	c23	247204		c23
RoW	c24	111268		c24
RoW	c25	70601.6		c25
RoW	c26	44922.9		c26
RoW	c27	61019.8		c27
RoW	c28	50515.1		c28
RoW	c29	68121.2		c29
RoW	c30	100867		c30
RoW	c31	289903		c31
RoW	c32	142287		c32
RoW	c33	203834		c33
RoW	c34	106240		c34
RoW	c35	248.239		c35
RUS	c1	46926.2		c1
RUS	c2	1128.64		c2
RUS	c3	64792.8		c3
RUS	c4	19629.3		c4
RUS	c5	3916		c5
RUS	c6	268.961		c6
RUS	c7	2876.42		c7
RUS	c8	13833		c8
RUS	c9	2215.53		c9
RUS	c10	4369.16		c10
RUS	c11	8533.67		c11
RUS	c12	7727.38		c12
RUS	c13	16319		c13
RUS	c14	9614.73		c14
RUS	c15	27440.8		c15
RUS	c16	6287.22		c16
RUS	c17	105927		c17
RUS	c18	180183		c18
RUS	c19	5965.7		c19
RUS	c20	46056.2		c20
RUS	c21	24999.4		c21
RUS	c22	17218.1		c22
RUS	c23	35100.1		c23
RUS	c24	4016.56		c24
RUS	c25	18743.1		c25
RUS	c26	20374.7		c26
RUS	c27	7692.38		c27
RUS	c28	25055		c28
RUS	c29	43929.9		c29
RUS	c30	28213.9		c30
RUS	c31	74439.7		c31
RUS	c32	28990.5		c32
RUS	c33	47517.6		c33
RUS	c34	36465.5		c34
RUS	c35	-0.78625		c35
TUR	_	13748		c1
TUR	_	276.456		c2
TUR	_	22331.1		c3
TUR	_	33566.5		c4
TUR	_	918.991		c5
TUR	_	587.516		c6
TUR	_	917.99		c7
TUR	_	3173.29		c8
TUR	_	4186.92		c9
TUR	_	1777.75		c10
TUR	_	2063.22		c11
TUR	_	2089.73		c12
TUR	_	6129.53		c13
TUR	_	2068.67		c14
TUR	_	4825.13		c15
TUR	_	3915.3		c16
TUR	_	32628		c17
TUR	_	34985.8		c18
TUR	_	2092.25		c19
TUR	_	3524.42		c20
TUR	_	2967.1		c21
TUR	_	10395		c22
TUR	_	11463.1		c23
TUR	_	4444.43		c24
TUR	_	7445.27		c25
TUR	_	1168.96		c26
TUR	_	2422.05		c27
TUR	_	1404.45		c28
TUR	_	12033		c29
TUR	_	1347.87		c30
TUR	_	13853.2		c31
TUR	_	4985.36		c32
TUR	_	6276.98		c33
TUR	_	3500.7		c34
TUR	_	-0.787657		c35
TWN	_	4257.97		c1
TWN	_	-1152.94		c2
TWN	_	8835.16		c3
TWN	_	-325.699		c4
TWN	_	36.8425		c5
TWN	_	20.6878		c6
TWN	_	1287.76		c7
TWN	_	7509.46		c8
TWN	_	5868.96		c9
TWN	_	1111.43		c10
TWN	_	1214.41		c11
TWN	_	2144.61		c12
TWN	_	7935.24		c13
TWN	_	4045.28		c14
TWN	_	4335.64		c15
TWN	_	427.671		c16
TWN	_	33908.7		c17
TWN	_	31993		c18
TWN	_	1251.6		c19
TWN	_	1483.9		c20
TWN	_	4655.72		c21
TWN	_	3051.37		c22
TWN	_	5365.74		c23
TWN	_	6393.55		c24
TWN	_	12924.9		c25
TWN	_	1164.2		c26
TWN	_	1692.2		c27
TWN	_	1442.13		c28
TWN	_	1126.89		c29
TWN	_	983.535		c30
TWN	_	8048.7		c31
TWN	_	3850.71		c32
TWN	_	8272.5		c33
TWN	_	12544.5		c34
TWN	_	-0.638865		c35
USA	c1	38048.9		c1
USA	c2	51783		c2
USA	c3	239388		c3
USA	c4	81913.2		c4
USA	c5	13839		c5
USA	c6	5264.52		c6
USA	c7	64190.3		c7
USA	c8	149129		c8
USA	c9	164065		c9
USA	c10	23645.1		c10
USA	c11	17101.5		c11
USA	c12	22841.8		c12
USA	c13	80664		c13
USA	c14	216304		c14
USA	c15	123446		c15
USA	c16	92907.8		c16
USA	c17	1.0737e+06		c17
USA	c18	300635		c18
USA	c19	29742.8		c19
USA	c20	44847.1		c20
USA	c21	172144		c21
USA	c22	181000		c22
USA	c23	86099.4		c23
USA	c24	44005		c24
USA	c25	122026		c25
USA	c26	8036.57		c26
USA	c27	47514.2		c27
USA	c28	76726.1		c28
USA	c29	103337		c29
USA	c30	81047.6		c30
USA	c31	704026		c31
USA	c32	69756.8		c32
USA	c33	274525		c33
USA	c34	99984.9		c34
USA	c35	-0.784593		c35
R_EU	c1	91740.7		c1
R_EU	c2	2619.39	! Pero ok, es así, hay valores negativos	c2
R_EU	c3	204019		c3
R_EU	c4	30883.5		c4
R_EU	c5	5103.18		c5
R_EU	c6	2928.37		c6
R_EU	c7	22939		c7
R_EU	c8	116904		c8
R_EU	c9	116509		c9
R_EU	c10	17130.6		c10
R_EU	c11	27323.4		c11
R_EU	c12	36215.1		c12
R_EU	c13	106777		c13
R_EU	c14	5602.99		c14
R_EU	c15	111739		c15
R_EU	c16	5061.7		c16
R_EU	c17	394080		c17
R_EU	c18	348197		c18
R_EU	c19	26159		c19
R_EU	c20	61823.3		c20
R_EU	c21	53358.9		c21
R_EU	c22	82184.8		c22
R_EU	c23	123003		c23
R_EU	c24	41384.3		c24
R_EU	c25	57630.8		c25
R_EU	c26	30778.1		c26
R_EU	c27	27675		c27
R_EU	c28	27148.9		c28
R_EU	c29	97363.2		c29
R_EU	c30	37889.4		c30
R_EU	c31	134246		c31
R_EU	c32	62024.5		c32
R_EU	c33	113135		c33
R_EU	c34	87242.6		c34
R_EU	c35	13.5695		c35
		2.62937e+07
		2.487e+07

## Sheet: Table 1
20 richest countries*		as % of	20 poorest countries*		as % of
(by GDP pc)			(by GDP pc)
LUX	-3.68	-0.46	CZE	-3.66	-0.04
US	71.58	0.01	KOR	-4.35	-0.01
IRL	-9.44	-0.16	MLT	-3.3	-0.93
NLD	-2.89	-0.01	PRT	-4.19	-0.06
CAN	6.38	0.01	SVN	-3.9	-0.19
AUT	-4.96	-0.05	EST	-3.84	-0.31
SWE	-6.8	-0.08	HUN	-3.92	-0.07
AUS	3.51	0.01	LVA	-3.13	-0.29
BEL	-2.97	-0.02	LTU	-3.49	-0.18
DNK	-8.35	-0.13	POL	-3.04	-0.01
FIN	-5.29	-0.08	RUS	-49.15	-0.04
GBR	-5.48	-0.01	MEX	2.82	0.01
GER	-31.05	-0.03	BGR	-4	-0.11
SPA	-1.65	0	ROM	-3.58	-0.04
JPN	3.61	0	TUR	1.02	0
FRA	-8.73	-0.02	RoW	-30.53	-0.01
GRC	-9.24	-0.07	BRA	-0.37	0
TWN	0.23	0	CHN	129.17	0.02
ITA	-16.62	-0.03	IDN	2.06	0.01
SVK	-3.34	-0.09	IND	28.53	0.02
CYP	-3.96	-0.35
Total richest 20	-35.18	-0.003	Total poorest 20	39.14	0.002
Total except US	-106.76	-0.016	Total except China	-90.02	-0.008

## Sheet: Table 2
	1995		2009
	Rich	Poor	Rich	Poor
Credit (	9	3	15	15
)
Penalty (	11	17	5	5

## Sheet: Table A1
		R		S		T		FD
		1	2	1	2	1	2	R	S	T	Total
R	1	1724	3312	188	1206	14	49	406	86	14	6999
	2	2381	8546	309	3421	39	244	2987	466	75	18468
S	1	156	675	3566	8864	139	187	43	896	34	14560
	2	446	3843	4767	34851	268	1166	573	5185	267	51366
T	1	19	55	44	253	1584	1215	13	28	1293	4504
	2	33	276	132	1076	1224	6843	41	168	1733	11526
VA		2240	1761	5554	1695	1236	1822
Total		6999	18468	14560	51366	4504	11526
CO2		100	200	120	320	180	140

## Sheet: Table A2
	Destination:
	R	S	T	Total
Origin:
R	0	2.64	–1.20	1.44
S	–2.34	0	–4.84	–7.17
T	0.9	3.44	0	4.33
Total	–1.44	6.07	–6.03	–1.40

## Sheet: Table A3
	PBA	CBA	TCBA	TCBA*	ERA
R	300	291.86	314.92	345.58	292.33
S	440	463.97	389.31	336.48	463.89
T	320	304.16	355.77	377.94	303.78
Total	1060	1060	1060	1060	1060

## Sheet: Table A4
	PBA	CBA	TCBA	TCBA*	ERA
R1	100	27.9	27.96	38.22	28.11
R2	200	263.97	286.96	307.36	264.22
S1	120	49.44	15.61	-7.03	49.49
S2	320	414.53	373.7	343.51	414.39
T1	180	139.01	172.77	185.16	138.74
T2	140	165.15	183	192.78	165.04
Total	1060	1060	1060	1060	1060

## Sheet: Table A5
		R	R	R	R	S	S	S	S	T	T	T	T	R	S	T
		1	2	3	4	1	2	3	4	1	2	3	4	FD	FD	FD	Total
R	1	346	156	95	594	819	154	832	397	409	562	241	554	394	902	446	6901
R	2	354	443	7	908	42	92	561	839	470	770	83	368	514	694	512	6657
R	3	291	795	243	825	753	2	340	232	251	605	526	610	384	753	909	7518
R	4	637	259	289	813	500	716	947	645	856	221	898	41	91	653	301	7868
S	1	547	466	910	276	518	149	779	553	197	285	305	828	630	565	857	7864
S	2	752	936	822	638	611	496	98	924	608	689	872	972	847	209	37	9511
S	3	295	444	7	828	929	535	367	257	890	429	641	26	165	419	886	7117
S	4	113	518	791	459	79	748	254	218	586	673	424	157	800	355	501	6677
T	1	46	457	552	572	632	680	730	607	796	186	15	958	338	320	194	7082
T	2	962	96	544	96	675	113	711	337	787	571	241	211	479	14	608	6445
T	3	531	190	686	191	374	615	788	738	351	32	565	622	269	814	559	7326
T	4	857	776	897	18	915	482	308	458	253	145	982	270	700	822	729	8612
	VA	1172	1120	1676	1648	1019	4730	401	471	626	1278	1532	2995
	CO2	300	320	280	400	400	320	200	150	283	230	400	500
	coeff.	0.0434594	0.0480769	0.037239	0.0508518	0.0508518	0.0336417	0.0281057	0.0224685	0.0399718	0.035681	0.0546075	0.0580585

[truncated: 15 more sheets: Table A6, Table A7, Table E1, Table E2, Table E3, Table E4, Figure E1, Figure E2, Figures F1-F6 files, Figures F2-F4, Figures F5, Figure F6, Table F2, Table F3, Table F4]
